# Supplementary material for: A dietary carbohydrate – gut Parasutterella – human fatty acid biosynthesis metabolic axis in obesity and type 2 diabetes
Source: Gut Microbes. 2022 Apr 18;14(1):2057778. doi: 10.1080/19490976.2022.2057778 (PMC9037427; doi:10.1080/19490976.2022.2057778)
Supplement: Supplemental Material [file KGMI_A_2057778_SM9393.zip › Supp_tables1_2.xlsx]

## Sheet: S1
Supplementary Table 1:
complete results of the asscoiation tests between Parasutterella abundnace and serum metabolites
Metabolite	p-value	p-adjusted
PI.16.0.18.2.9Z.12Z...C43H79O13P	0.000000184036	0.000127066
DG.15.0.18.2.9Z.12Z..0.0..C36H66O5	0.000000266108	0.000127066
PE.16.0.22.6.4Z.7Z.10Z.13Z.16Z.19Z...C43H74NO8P	0.000000593232	0.000141634
PE.18.3.6Z.9Z.12Z..22.6.4Z.7Z.10Z.13Z.16Z.19Z...C45H72NO8P	0.000000593232	0.000141634
Prolylhydroxyproline.C10H16N2O4	0.000000765093	0.000146133
Prostaglandin.F1a.C20H36O5	0.000000988236	0.000157294
TG.8.0.8.0.8.0..C27H50O6	0.00000999466	0.001363557
L.Cysteine.C3H7NO2S	0.0000149757	0.00178772
PE.22.6.4Z.7Z.10Z.13Z.16Z.19Z..P.18.1.11Z...C45H76NO7P	0.0000212585	0.002255758
Galactosylhydroxylysine.C12H24N2O8	0.0000290202	0.002771424
Palmitoyl.glucuronide.C22H42O7	0.0000322228	0.002797527
Tetracosatetraenoic.acid..24.4n.6..C24H40O2	0.0000383026	0.003048246
Arachidonic.acid.C20H32O2	0.000060842	0.004145222
Pantothenol.C9H19NO4	0.0000617105	0.004145222
DHAP.6.0..C9H17O7P	0.0000651082	0.004145222
Octadecanedioic.acid.C18H34O4	0.0000698676	0.004170221
TG.18.3.9Z.12Z.15Z..20.4.5Z.8Z.11Z.14Z..22.6.	0.000105386	0.005518143
4Z.7Z.10Z.13Z.16Z.19Z...C63H96O6
Eicosadienoic.acid.C20H36O2	0.000107086	0.005518143
PC.14.0.P.18.0..C40H80NO7P	0.000111069	0.005518143
Isocaproic.acid.C6H12O2	0.000118574	0.005518143
cis.4.Decenoic.acid.C10H18O2	0.000125151	0.005518143
PC.14.0.18.1.11Z...C40H78NO8P	0.00012712	0.005518143
X1.11.Undecanedicarboxylic.acid.C13H24O4	0.000138851	0.005681304
Trihydroxycoprostanoic.acid.C28H48O5	0.000142776	0.005681304
Oenanthic.ether.C9H18O2	0.000237603	0.008488412
Adrenic.acid.C22H36O2	0.000245545	0.008488412
PC.15.0.22.6.4Z.7Z.10Z.13Z.16Z.19Z...C45H78NO8P	0.000246254	0.008488412
PC.16.1.9Z..22.6.4Z.7Z.10Z.13Z.16Z.19Z...C46H78NO8P	0.000253392	0.008488412
dUDP.C9H14N2O11P2	0.000257763	0.008488412
X12a.Hydroxy.3.oxocholadienic.acid.C24H34O4	0.000284734	0.008860663
X3.Oxo.4.6.choladienoic.acid.C24H34O3	0.000287624	0.008860663
X19.20.DiHDPA.C22H34O4	0.000379782	0.011071
MG.P.18.0e.0.0.0.0..C21H42O3	0.000382558	0.011071
Propionic.acid.C3H6O2	0.000424473	0.011697642
DHAP.10.0..C13H25O7P	0.000428709	0.011697642
Caprylic.acid.C8H16O2	0.000463028	0.011791271
Sebacic.acid.C10H18O4	0.000492333	0.011791271
MG.0.0.24.1.15Z..0.0..C27H52O4	0.00050084	0.011791271
PG.16.1.9Z..18.3.6Z.9Z.12Z...C40H71O10P	0.000503673	0.011791271
Cortol.C21H36O5	0.000512153	0.011791271
Alpha.ketoisovaleric.acid.C5H8O3	0.000525957	0.011791271
PC.14.0.14.1.9Z...C36H70NO8P	0.000527341	0.011791271
X3.Oxododecanoic.acid.C12H22O3	0.000533458	0.011791271
X16.Oxoestrone.C18H20O3	0.000543263	0.011791271
X6.Hydroxynicotinic.acid.C6H5NO3	0.00057415	0.012184739
Hypogeic.acid.C16H30O2	0.000597757	0.012409965
X3.Hydroxysebacic.acid.C10H18O5	0.000616407	0.012412846
Docosapentaenoic.acid..22n.6..C22H34O2	0.000623892	0.012412846
PC.15.0.20.2.11Z.14Z...C43H82NO8P	0.000644226	0.012555842
X13.14.Dihydro.PGF.1a.C20H38O5	0.000707084	0.013505313
Postin.C22H40N8O5	0.000729048	0.01365179
Capryloylglycine.C10H19NO3	0.000811073	0.014895661
X2.Methylbutyrylglycine.C7H13NO3	0.000839578	0.015128243
Alpha.Tocotrienol.C29H44O2	0.000900372	0.015923238
X3.Hydroxy.2.methyl..R..R.S...butanoic.acid.C5H10O3	0.000999178	0.01711694
X3a.16b.Dihydroxyandrostenone.C19H28O3	0.001004029	0.01711694
X7.a.25.Dihydroxycholesterol.C27H46O3	0.001021639	0.01711694
X7Z.10Z.Hexadecadienoic.acid.C16H28O2	0.001080739	0.017794935
MG.0.0.22.0.0.0..C25H50O4	0.001139009	0.018383041
X2.Methyl.3.ketovaleric.acid.C6H10O3	0.001173343	0.018383041
Nonate.C9H16O4	0.001204752	0.018383041
Leukotriene.B4.C20H32O4	0.001204775	0.018383041
X13S.hydroxyoctadecadienoic.acid.C18H32O3	0.001215445	0.018383041
X17.HDoHE.C22H32O3	0.001246331	0.018383041
Homophytanic.acid.C21H42O2	0.001251202	0.018383041
X.S..Hydroxyoctanoyl.CoA.C29H50N7O18P3S	0.001322316	0.019133518
X3.Hydroxycapric.acid.C10H20O3	0.00139191	0.019839906
X24.Hydroxycholesterol.C27H46O2	0.001412688	0.01983995
Coenzyme.Q9.C54H82O4	0.001469432	0.020337794
N1.Acetylspermine.C12H28N4O	0.001542181	0.021039755
Acetic.acid.C2H4O2	0.001577161	0.02121392
Eicosenoic.acid.C20H38O2	0.001721334	0.022831579
Tetrahydrodeoxycorticosterone.C21H34O3	0.001746172	0.022843761
X2.Hydroxybutyric.acid.C4H8O3	0.001822079	0.023333574
Androsterone.C19H30O2	0.00183248	0.023333574
Undecanoic.acid.C11H22O2	0.001868323	0.023476955
Capric.acid.C10H20O2	0.001977618	0.024141316
UDP.D.Xylose.C14H22N2O16P2	0.001981099	0.024141316
N.Acetylcystathionine.C9H16N2O5S	0.00199703	0.024141316
cis.4.Decenedioic.acid.C10H16O4	0.002167104	0.02586981
X16.a.Hydroxypregnenolone.C21H32O3	0.002222234	0.025994428
X9.12.13.TriHOME.C18H34O5	0.002231982	0.025994428
L.Lactic.acid.C3H6O3	0.002285968	0.026302399
X4.Hydroxybenzoic.acid.C7H6O3	0.00243704	0.027706822
CE.16.0..C43H76O2	0.002495647	0.028039332
PE.14.0.20.4.5Z.8Z.11Z.14Z...C39H70NO8P	0.00253724	0.028175167
X3.Oxodecanoic.acid.C10H18O3	0.002576866	0.028262573
PC.15.0.18.1.11Z...C41H80NO8P	0.0026043	0.028262573
X3.Oxotetradecanoic.acid.C14H26O3	0.002734031	0.029337073
X3.Hydroxydodecanoic.acid.C12H24O3	0.002832626	0.030057305
Hexanoylglycine.C8H15NO3	0.003026141	0.031757851
Inositol.cyclic.phosphate.C6H11O8P	0.003087	0.032044399
N1.N12.Diacetylspermine.C14H30N4O2	0.00316037	0.032453264
X3.Oxohexadecanoic.acid.C16H30O3	0.003294507	0.033470784
X2.Methylcitric.acid.C7H10O7	0.003410841	0.034287923
Pentadecanoic.acid.C15H30O2	0.003631527	0.036126129
Thiocysteine.C3H7NO2S2	0.003865086	0.03805317
Ganglioside.GD3..d18.0.20.0..C72H131N3O29	0.004036608	0.039336334
PC.14.1.9Z..22.2.13Z.16Z...C44H82NO8P	0.004092143	0.039417305
Tetrahydrocortisone.C21H32O5	0.004142328	0.039417305
PC.16.0.P.18.1.11Z...C42H82NO7P	0.004168741	0.039417305
PE.18.3.6Z.9Z.12Z..P.18.1.11Z...C41H74NO7P	0.004256468	0.039852227
Hexacosanoyl.carnitine.C33H65NO4	0.004315377	0.039863789
Hexanoylcarnitine.C13H25NO4	0.004341187	0.039863789
PE.22.2.13Z.16Z..24.1.15Z...C51H96NO8P	0.004609532	0.041573576
PE.20.3.5Z.8Z.11Z..22.6.4Z.7Z.10Z.13Z.16Z.19Z...C47H76NO8P	0.004641889	0.041573576
PE.22.1.13Z..24.1.15Z...C51H98NO8P	0.004657982	0.041573576
MG.0.0.14.1.9Z..0.0..C17H32O4	0.004807362	0.042232239
X3.Amino.2.piperidone.C5H10N2O	0.004820224	0.042232239
Undecanedioic.acid.C11H20O4	0.004947718	0.042955186
Hyaluronic.acid.C16H27NO12	0.005122845	0.044074926
Galabiosylceramide..d18.1.26.0..C56H107NO13	0.005290616	0.044893904
X19.Hydroxy.PGE2.C20H32O6	0.005312054	0.044893904
X2.Hydroxy.3.methylpentanoic.acid.C6H12O3	0.005370347	0.044988435
X5.8.Tetradecadienoic.acid.C14H24O2	0.005424717	0.045048741
PC.18.1.11Z..P.18.1.11Z...C44H84NO7P	0.005673832	0.04671129
PC.14.1.9Z..15.0..C37H72NO8P	0.006157696	0.050261532
TG.16.0.18.2.9Z.12Z..20.4.5Z.8Z.11Z.14Z...C57H98O6	0.006388152	0.051700723
Lithocholate.3.O.glucuronide.C30H48O9	0.006454349	0.051797504
Trihexosylceramide..d18.1.26.1.17Z...C62H117NO18	0.006529851	0.051939301
cis.4.Hydroxycyclohexylacetic.acid.C8H14O3	0.006580791	0.051939301
X4.Hydroxycyclohexylcarboxylic.acid.C7H12O3	0.006642267	0.051994794
Myristic.acid.C14H28O2	0.006785906	0.052687321
Oxoglutaric.acid.C5H6O5	0.006979016	0.053627472
PIP2.16.0.16.1.9Z...C41H79O19P3	0.007019303	0.053627472
PC.15.0.22.1.13Z...C45H88NO8P	0.007170502	0.054347852
Hexacosanoic.acid.C26H52O2	0.007422459	0.055814554
L.Aspartic.acid.C4H7NO4	0.008043171	0.059539154
Phenylpyruvic.acid.C9H8O3	0.008057446	0.059539154
Neuroprotectin.D1.C22H32O4	0.008104806	0.059539154
X3.Hydroxyisoheptanoic.acid.C7H14O3	0.008209431	0.059847376
PC.20.2.11Z.14Z..22.6.4Z.7Z.10Z.13Z.16Z.19Z...C50H84NO8P	0.0084049	0.060808178
PC.16.0.P.18.0..C42H84NO7P	0.008488537	0.060951523
Isobutyrylglycine.C6H11NO3	0.008848575	0.063018179
Heptadecanoic.acid.C17H34O2	0.008908329	0.063018179
Tricosanoic.acid.C23H46O2	0.00926013	0.065025181
Dodecanoic.acid.C12H24O2	0.009344498	0.065138652
Glucosylsphingosine.C24H47NO7	0.009418143	0.065176277
PC.18.0.22.5.4Z.7Z.10Z.13Z.16Z...C48H86NO8P	0.009629152	0.06583975
DG.18.2.9Z.12Z..22.6.4Z.7Z.10Z.13Z.16Z.19Z..0.0..C43H68O5	0.009709998	0.06583975
Ceramide..d18.1.22.0..C40H79NO3	0.009720843	0.06583975
X2.Hydroxymyristic.acid.C14H28O3	0.009991511	0.067196431
O..N.acetyl.alpha.neuraminosyl...2..3..O.beta.D.galactopyranosyl..	0.010290376	0.068547777
1..4..O.2..acetylamino..2.deoxy.beta.D.glucopyranosyl..1..3..O.
beta.D.galactopyranosyl..1..4..O.2..acetylamino..2.deoxy.beta.D.
glucopyranosyl..1..3..O.beta.D.galactopyranosyl..1..4...D.Gluc.C51H85N3O39
DG.18.4.6Z.9Z.12Z.15Z..18.4.6Z.9Z.12Z.15Z..0.0..C39H60O5	0.010336	0.068547777
PC.20.0.P.18.0..C46H92NO7P	0.010427107	0.068675086
Glucosylceramide..d18.1.26.1.17Z...C50H95NO8	0.010737174	0.070232887
Prostaglandin.E2.C20H32O5	0.010819127	0.070287526
Octacosanoic.acid.C28H56O2	0.010990072	0.070915665
Tridecanoic.acid.C13H26O2	0.011204034	0.071811091
PC.15.0.20.0..C43H86NO8P	0.011877065	0.075617312
X4.Coumaryl.alcohol.C9H10O2	0.012224794	0.077315751
Presqualene.diphosphate.C30H52O7P2	0.012776399	0.080272768
Vanylglycol.C9H12O4	0.012950486	0.080834736
PC.14.0.22.6.4Z.7Z.10Z.13Z.16Z.19Z...C44H76NO8P	0.013554689	0.084056674
X5.Phenylvaleric.acid.C11H14O2	0.014158783	0.08723637
N.Acetylgalactosamine.C8H15NO6	0.014505601	0.088404023
X3.Hydroxysuberic.acid.C8H14O5	0.014651863	0.088404023
Cytidine.triphosphate.C9H16N3O14P3	0.014755928	0.088404023
Dimethylglycine.C4H9NO2	0.014763094	0.088404023
CDP.DG.18.0.18.0..C48H89N3O15P2	0.014871225	0.088404023
CE.12.0..C39H68O2	0.014937963	0.088404023
L.Cystine.C6H12N2O4S2	0.014996285	0.088404023
LysoPE.0.0.22.0..C27H56NO7P	0.015296903	0.089622959
Dehydroepiandrosterone.sulfate.C19H28O5S	0.015563585	0.090629414
Homoveratric.acid.C10H12O4	0.015815983	0.090811101
X2.3.Dinor.6.keto.prostaglandin.F1.a.C18H30O6	0.01585713	0.090811101
PC.22.1.13Z..22.6.4Z.7Z.10Z.13Z.16Z.19Z...C52H90NO8P	0.015880056	0.090811101
MG.0.0.18.1.11Z..0.0..C21H40O4	0.01638969	0.093167584
X3.Hydroxytetradecanedioic.acid.C14H26O5	0.016733959	0.094313678
S..Hydroxymethyl.glutathione.C11H19N3O7S	0.016788822	0.094313678
Tetradecanoylcarnitine.C21H41NO4	0.017464709	0.096742134
Glucosylceramide..d18.1.16.0..C40H77NO8	0.017519804	0.096742134
Uric.acid.C5H4N4O3	0.017525015	0.096742134
PC.15.0.18.2.9Z.12Z...C41H78NO8P	0.017647274	0.096857166
PC.22.5.4Z.7Z.10Z.13Z.16Z..P.18.1.11Z...C48H84NO7P	0.017829739	0.097185821
X3.Methylcrotonyl.CoA.C26H42N7O17P3S	0.017910685	0.097185821
PC.20.3.5Z.8Z.11Z..22.6.4Z.7Z.10Z.13Z.16Z.19Z...C50H82NO8P	0.019308513	0.104178701
Protoporphyrin.IX.C34H34N4O4	0.019509781	0.104673262
PG.18.3.6Z.9Z.12Z..18.3.6Z.9Z.12Z...C42H71O10P	0.020068032	0.107066876
Mevalonic.acid.C6H12O4	0.020347851	0.107956656
PC.15.0.16.0..C39H78NO8P	0.020773723	0.109607211
N.6..Methyllysine.C7H16N2O2	0.021529123	0.112968752
Glycerol.C3H8O3	0.021839281	0.113970018
cis.Aconitic.acid.C6H6O6	0.022451706	0.116529233
CE.18.3.6Z.9Z.12Z...C45H74O2	0.022720379	0.117227893
PE.22.0.P.18.1.11Z...C45H88NO7P	0.022900572	0.117227893
Galactonic.acid.C6H12O7	0.023053933	0.117227893
Leukotriene.C4.C30H47N3O9S	0.023203958	0.117227893
Suberic.acid.C8H14O4	0.023361451	0.117227893
PC.18.0.22.4.7Z.10Z.13Z.16Z...C48H88NO8P	0.023467348	0.117227893
Benzoic.acid.C7H6O2	0.023522886	0.117227893
Docosahexaenoic.acid.C22H32O2	0.02356833	0.117227893
PE.14.0.P.18.1.11Z...C37H72NO7P	0.023752753	0.117533055
PC.18.1.11Z..24.1.15Z...C50H96NO8P	0.024482682	0.119955159
X10.Nitrolinoleic.acid.C18H31NO4	0.024493462	0.119955159
Deoxycholic.acid.glycine.conjugate.C26H43NO5	0.025206036	0.122287005
PI.16.0.18.0..C43H83O13P	0.025319686	0.122287005
Hexadecanedioic.acid.C16H30O4	0.025353746	0.122287005
TG.20.0.20.0.20.4.5Z.8Z.11Z.14Z...C63H114O6	0.025963467	0.124598547
X2.Decaprenyl.3.methyl.6.methoxy.1.4.benzoquinone.C58H88O4	0.026281389	0.124720032
Citric.acid.C6H8O7	0.026304522	0.124720032
X5.Androstene.3b.16b.17a.triol.C19H30O3	0.026380572	0.124720032
Taurine.C2H7NO3S	0.027340338	0.128090121
TG.18.3.9Z.12Z.15Z..18.2.9Z.12Z..22.6.4Z.7Z.10Z.13Z.16Z.19Z...C61H96O6	0.027361659	0.128090121
MG.0.0.16.1.9Z..0.0..C19H36O4	0.028058557	0.130711815
LysoPC.22.6.4Z.7Z.10Z.13Z.16Z.19Z...C30H50NO7P	0.028618692	0.132468265
X13.L.Hydroperoxylinoleic.acid.C18H32O4	0.02883795	0.132468265
Behenic.acid.C22H44O2	0.028851727	0.132468265
PIP2.16.0.22.5.4Z.7Z.10Z.13Z.16Z...C47H83O19P3	0.029146893	0.133183173
PE.14.0.20.5.5Z.8Z.11Z.14Z.17Z...C39H68NO8P	0.030173735	0.137218651
X.R..3.Hydroxy.hexadecanoic.acid.C16H32O3	0.030517961	0.138126315
Tauroursodeoxycholic.acid.C26H45NO6S	0.030884916	0.138514856
Pyridinoline.C18H28N4O8	0.030893889	0.138514856
Heptadecanoyl.carnitine.C24H47NO4	0.031095169	0.138765826
PG.16.0.16.0..C38H75O10P	0.031546933	0.140047703
Oxidized.glutathione.C20H32N6O12S2	0.031675711	0.140047703
DG.20.3.5Z.8Z.11Z..24.1.15Z..0.0..C47H84O5	0.031874605	0.140277641
Cer.d18.1.14.0..C32H63NO3	0.032842162	0.143872776
cis.5.Tetradecenoylcarnitine.C21H39NO4	0.033512629	0.146139547
Vanillylmandelic.acid.C9H10O5	0.034102363	0.148035256
X7.Dehydrocholesterol.C27H44O	0.034418249	0.148730444
X1.2.Di..9Z.12Z.15Z.octadecatrienoyl..3..Galactosyl.alpha.	0.035093398	0.150489179
1.6.Galactosyl.beta.1..glycerol.C51H84O15
LysoPC.18.4.6Z.9Z.12Z.15Z...C26H46NO7P	0.035140405	0.150489179
PI.16.0.16.2.9Z.12Z...C41H75O13P	0.035578437	0.151684853
Monoethyl.malonic.acid.C5H8O4	0.035948545	0.152581604
Ganglioside.GA1..d18.1.12.0..C56H102N2O23	0.036967898	0.156213904
X4.Aminobutyraldehyde.C4H9NO	0.03783029	0.158764494
X3.Deoxy.D.glycero.D.galacto.2.nonulosonic.acid.C9H16O9	0.03802328	0.158764494
PE.18.2.9Z.12Z..24.1.15Z...C47H88NO8P	0.038070229	0.158764494
Deoxyuridine.triphosphate.C9H15N2O14P3	0.038277322	0.15880775
N.Acetyl.L.phenylalanine.C11H13NO3	0.038413184	0.15880775
PC.18.0.P.18.0..C44H88NO7P	0.039888504	0.164018625
X3.Hydroxyphenylacetic.acid.C8H8O3	0.04001711	0.164018625
Ganglioside.GM3..d18.0.20.0..C61H114N2O21	0.040535137	0.165431863
Erythronic.acid.C4H8O5	0.041231059	0.167556006
Mevalonic.acid.5P.C6H13O7P	0.041514897	0.167994605
PE.20.1.11Z..22.6.4Z.7Z.10Z.13Z.16Z.19Z...C47H80NO8P	0.041799866	0.168434061
Ganglioside.GM1..d18.1.26.1.17Z....C81H145N3O31	0.04373267	0.175051942
PC.14.0.18.2.9Z.12Z...C40H76NO8P	0.043808811	0.175051942
X3.Hexaprenyl.4.hydroxybenzoic.acid.C37H54O3	0.044465289	0.176934795
Bilirubin.C33H36N4O6	0.044962081	0.178169244
X14.15.DiHETrE.C20H34O4	0.045468523	0.179431567
PS.18.0.18.1.9Z...C42H80NO10P	0.045694984	0.179583169
TG.22.6.4Z.7Z.10Z.13Z.16Z.19Z..22.6.4Z.7Z.	0.046593076	0.181736054
10Z.13Z.16Z.19Z..22.6.4Z.7Z.10Z.13Z.16Z.19Z...C69H98O6
X8.11.14.Eicosatrienoic.acid.C20H34O2	0.0471321	0.181736054
Isovalerylglutamic.acid.C10H17NO5	0.047150707	0.181736054
MG.0.0.22.2.13Z.16Z..0.0..C25H46O4	0.047308595	0.181736054
Dodecanedioic.acid.C12H22O4	0.047537584	0.181736054
PI.16.0.16.0..C41H79O13P	0.047669337	0.181736054
Imidazoleacetic.acid.ribotide.C10H15N2O9P	0.047786751	0.181736054
Melanostatin.C13H24N4O3	0.047978949	0.181736054
X7.Methylguanosine.C11H16N5O5	0.048110174	0.181736054
N1.Methyl.2.pyridone.5.carboxamide.C7H8N2O2	0.048174057	0.181736054
PC.16.0.22.5.4Z.7Z.10Z.13Z.16Z...C46H82NO8P	0.048381374	0.181736054
Glycerophosphocholine.C8H20NO6P	0.048705317	0.181736054
MG.18.0.0.0.0.0..C21H42O4	0.04871668	0.181736054
DG.22.2.13Z.16Z..22.6.4Z.7Z.10Z.13Z.16Z.19Z..0.0..C47H76O5	0.0505952	0.188009401
L.Tyrosine.C9H11NO3	0.051365774	0.189261883
Asymmetric.dimethylarginine.C8H18N4O2	0.051691382	0.189261883
Tetradecanedioic.acid.C14H26O4	0.052040195	0.189261883
Glycocholic.acid.C26H43NO6	0.052056715	0.189261883
X3D.7D.11D.Phytanic.acid.C20H40O2	0.052137527	0.189261883
Lactosylceramide..d18.1.12.0..C42H79NO13	0.052245024	0.189261883
X5.6.Dihydro.5.6.dihydroxy.y.y.carotene.C40H60O2	0.052319515	0.189261883
PE.15.0.18.4.6Z.9Z.12Z.15Z...C38H68NO8P	0.052698298	0.189864847
DG.15.0.20.3.5Z.8Z.11Z..0.0..C38H68O5	0.052883821	0.189864847
X3.Phenylbutyric.acid.C10H12O2	0.053598501	0.191238133
Pantothenic.acid.C9H17NO5	0.053666827	0.191238133
L.Aspartyl.L.phenylalanine.C13H16N2O5	0.054049744	0.191886638

## Sheet: S2
Supplementary Table 2:
Full results from pathway overepresentation analysis using metaboanalyst
	total	hits	Raw p	Holm p	FDR
Fatty Acid Biosynthesis	35	7	1.16E-02	1.00E+00	1.00E+00
Alpha Linolenic Acid and Linoleic Acid	19	4	4.62E-02	1.00E+00	1.00E+00
Metabolism
Beta Oxidation of Very Long Chain Fatty	17	2	3.64E-01	1.00E+00	1.00E+00
Acids
Pantothenate and CoA Biosynthesis	21	2	4.70E-01	1.00E+00	1.00E+00
Gluconeogenesis	35	3	4.89E-01	1.00E+00	1.00E+00
Homocysteine Degradation	9	1	5.02E-01	1.00E+00	1.00E+00
De Novo Triacylglycerol Biosynthesis	9	1	5.02E-01	1.00E+00	1.00E+00
Malate-Aspartate Shuttle	10	1	5.39E-01	1.00E+00	1.00E+00
Glycerol Phosphate Shuttle	11	1	5.74E-01	1.00E+00	1.00E+00
Cardiolipin Biosynthesis	11	1	5.74E-01	1.00E+00	1.00E+00
Cysteine Metabolism	26	2	5.88E-01	1.00E+00	1.00E+00
Taurine and Hypotaurine Metabolism	12	1	6.06E-01	1.00E+00	1.00E+00
Propanoate Metabolism	42	3	6.17E-01	1.00E+00	1.00E+00
Glucose-Alanine Cycle	13	1	6.35E-01	1.00E+00	1.00E+00
Vitamin K Metabolism	14	1	6.63E-01	1.00E+00	1.00E+00
Alanine Metabolism	17	1	7.33E-01	1.00E+00	1.00E+00
Aspartate Metabolism	35	2	7.49E-01	1.00E+00	1.00E+00
Mitochondrial Electron Transport Chain	19	1	7.72E-01	1.00E+00	1.00E+00
Ethanol Degradation	19	1	7.72E-01	1.00E+00	1.00E+00
Nucleotide Sugars Metabolism	20	1	7.89E-01	1.00E+00	1.00E+00
Ubiquinone Biosynthesis	20	1	7.89E-01	1.00E+00	1.00E+00
Glutathione Metabolism	21	1	8.05E-01	1.00E+00	1.00E+00
Carnitine Synthesis	22	1	8.20E-01	1.00E+00	1.00E+00
Warburg Effect	58	3	8.22E-01	1.00E+00	1.00E+00
Valine, Leucine and Isoleucine Degrada-	60	3	8.40E-01	1.00E+00	1.00E+00
tion
Androstenedione Metabolism	24	1	8.46E-01	1.00E+00	1.00E+00
Glycerolipid Metabolism	25	1	8.58E-01	1.00E+00	1.00E+00
Glycolysis	25	1	8.58E-01	1.00E+00	1.00E+00
Oxidation of Branched Chain Fatty Acids	26	1	8.69E-01	1.00E+00	1.00E+00
Phytanic Acid Peroxisomal Oxidation	26	1	8.69E-01	1.00E+00	1.00E+00
Plasmalogen Synthesis	26	1	8.69E-01	1.00E+00	1.00E+00
Mitochondrial Beta-Oxidation of Short	27	1	8.79E-01	1.00E+00	1.00E+00
Chain Saturated Fatty Acids
Pyruvate Metabolism	48	2	8.86E-01	1.00E+00	1.00E+00
Phenylalanine and Tyrosine Metabolism	28	1	8.88E-01	1.00E+00	1.00E+00
Glutamate Metabolism	49	2	8.93E-01	1.00E+00	1.00E+00
Phospholipid Biosynthesis	29	1	8.97E-01	1.00E+00	1.00E+00
Pentose Phosphate Pathway	29	1	8.97E-01	1.00E+00	1.00E+00
Urea Cycle	29	1	8.97E-01	1.00E+00	1.00E+00
Lysine Degradation	30	1	9.04E-01	1.00E+00	1.00E+00
Ammonia Recycling	32	1	9.19E-01	1.00E+00	1.00E+00
Citric Acid Cycle	32	1	9.19E-01	1.00E+00	1.00E+00
Fructose and Mannose Degradation	32	1	9.19E-01	1.00E+00	1.00E+00
Amino Sugar Metabolism	33	1	9.25E-01	1.00E+00	1.00E+00
Beta-Alanine Metabolism	34	1	9.31E-01	1.00E+00	1.00E+00
Glycine and Serine Metabolism	59	2	9.44E-01	1.00E+00	1.00E+00
Methionine Metabolism	43	1	9.66E-01	1.00E+00	1.00E+00
Steroidogenesis	43	1	9.66E-01	1.00E+00	1.00E+00
Arachidonic Acid Metabolism	69	2	9.72E-01	1.00E+00	1.00E+00
Arginine and Proline Metabolism	53	1	9.85E-01	1.00E+00	1.00E+00
Pyrimidine Metabolism	59	1	9.91E-01	1.00E+00	1.00E+00
Tryptophan Metabolism	60	1	9.92E-01	1.00E+00	1.00E+00
Bile Acid Biosynthesis	65	1	9.94E-01	1.00E+00	1.00E+00
Tyrosine Metabolism	72	1	9.97E-01	1.00E+00	1.00E+00
